# Supplementary material for: The intervertebral disc during growth: Signal intensity changes on magnetic resonance imaging and their relevance to low back pain
Source: PLoS One. 2022 Oct 4;17(10):e0275315. doi: 10.1371/journal.pone.0275315 (PMC9531821; doi:10.1371/journal.pone.0275315)
Supplement: S1 File — (XLSX) [file pone.0275315.s001.xlsx]

## Sheet: KTS_data_94pot_lisämateriaali_2
ID	age_8y	Sex_0=boy	LBP_8y_0=no	Height_8y (cm)	Weight_8y (kg)	BMI_8y	SI Disc L3_8y	SI CSF L3_8y	SI Disc/CSF L3_8y	SI Disc L4_8y	SI CSF L4_8y	SI Disc/CSF L4_8y	SI Disc L5_8y	SI CSF L5_8y	SI Disc/CSF L5_8y	Schneiderman L3_8y	Schneiderman L4_8y	Schneiderman L5_8y	Age_12y	LBP_12y_0=no	Height_12y (cm)	Weight_12y (kg)	BMI_12y	SI Disc L3_12y	SI CSF L3_12y	SI Disc/CSF L3_12y	SI Disc L4_12y	SI CSF L4_12y	SI Disc/CSF L4_12y	SI Disc L5_12y	SI CSF L5_12y	SI Disc/CSF L5_12y	Schneiderman L3_12y	Schneiderman L4_12y	Schneiderman L5_12y	Age_19y	LBP_19y_0= no	Height_19y (cm)	Weight_19y (kg)	BMI_19y	SI Disc L3_19y	SI CSF L3_19y	SI Disc/CSF L3_19y	SI Disc L4_19y	SI CSF L4_19y	SI Disc/CSF L4_19y	SI Disc L5_19y	SI CSF L5_19y	SI Disc/CSF L5_19y
10	8.69444	0	0	124.5	23	14.8385	367.3	498.2	0.737254	358	508.8	0.703616	368	576.3	0.638556	0	0	0	11.9639	1	140.5	32	16.2105	280.4	439.1	0.638579	273.4	369.7	0.739519	203.8	333.2	0.611645	0	0	0	19.7556	1	171	70.6	24.1442	136	299	0.454849	145	312	0.464744	151	334	0.452096
11	8.53611	0	0	135	43.5	23.8683	322.3	408.2	0.789564	262.7	370.5	0.709042	223.6	352.6	0.634146	0	0	0	11.8889	0	151	66.5	29.1654	106.8	149.3	0.715338	94.4	132.5	0.712453	79.4	116.6	0.680961	0	0	0	19.5944	1	173.5	86.1	28.6025	129	278	0.464029	139	303	0.458746	157	336	0.467262
12	8.425	1	0	135	28	15.3635	395.5	554.9	0.712741	340.7	508	0.670669	406	549.2	0.739257	0	0	0	11.7	0	152	38	16.4474	216.7	310.6	0.697682	171.5	266.9	0.642563	134.4	257.6	0.521739	0	0	0	19.5611	0	169.5	67.9	23.6336	148	304	0.486842	155	310	0.5	151	359	0.420613
13	8.07778	1	0	128	28	17.0898	461.6	968.1	0.47681	563.6	802.2	0.702568	481.5	820.1	0.587124	0	1	0	11.35	0	140.5	30	15.1974	211.7	402.4	0.526093	172.3	332.1	0.51882	179.2	413.4	0.433478	0	0	0	19.1917	0	169.5	55.3	19.248	205	366	0.560109	63	403	0.156328	185	390	0.474359
14	8.14444	0	0	127.5	22	13.5333	483.8	611.2	0.791558	438	623.9	0.702036	499.4	704.7	0.70867	0	0	0	11.4222	0	144	30.5	14.7087	264.2	315.6	0.837136	225.3	312.1	0.721884	209	297.6	0.702285	0	0	0	19.125	0	177	69.5	22.1839	166	338	0.491124	174	357	0.487395	162	453	0.357616
15	8.39722	1	0	129.5	26	15.5036	408.8	519.3	0.787214	393.3	478.4	0.822115	336.5	471.6	0.713528	0	0	0	11.6722	0	149.5	41	18.3443	222.9	314.7	0.708294	220.7	267.9	0.823815	148.7	252.3	0.589378	0	0	0	19.3556	0	163.5	64	23.9411	168	286	0.587413	193	348	0.554598	159	400	0.3975
16	8.64167	1	0	129.5	24	14.3111	385.8	563.1	0.685136	368.3	512.1	0.719195	215.1	484.2	0.444238	0	0	1	11.9222	1	144	34	16.3966	176.1	206.1	0.85444	113.9	169.4	0.672373	68.2	139.6	0.488539	0	0	0
17	8.39444	1	0	125.5	21	13.3331	476.6	594.3	0.801952	392.5	530.1	0.740426	323.5	385.8	0.838517	0	0	0	11.675	0	146	32	15.0122	247.7	325.9	0.760049	210.4	304.7	0.690515	212	177.3	1.19571	0	0	0	20.6472					195	432	0.451389	199	423	0.470449	200	440	0.454545
18	7.98056	0	0	133.5	30	16.8329	302.1	514.7	0.586944	286.5	440.1	0.650988	293.1	490.2	0.597919	0	0	0	11.2583	0	152	40	17.313	183.4	262.6	0.698401	157.4	237.1	0.663855	142.7	237.2	0.601602	0	0	0
19	8.46944	0					548.8	688.3	0.797327	455.6	625.2	0.728727	379.3	608.8	0.623029	0	0	1	11.7472	0	152	41	17.7458	129.2	170.5	0.757771	84.5	124.5	0.678715	47.2	94.6	0.498943	0	0	0	19.4278	0	178.5	90.7	28.4663	150	340	0.441176	140	342	0.409357	112	353	0.31728
20	8.13611	1	0	134	28	15.5937	339.3	632.3	0.536612	302.2	563.1	0.536672	274.4	582	0.471478	0	0	0	11.4194	0	150.5	32	14.1279	134.9	198.1	0.680969	128.6	163.8	0.785104	62	176.3	0.351673	0	0	1	19.2361	1	171.5	57	19.3797	171	356	0.480337	178	362	0.491713	58	385	0.150649
21	8.31667	1	0	130	28	16.568	189.2	482.2	0.392368	225.9	432.3	0.522554	192.6	453.2	0.424978	0	0	0	11.5972	0	154	45.5	19.1854	135	175	0.771429	84.8	144.4	0.587258	81.9	115.7	0.707865	0	0	1	19.4667	0	165.5	75.7	27.6376	120	269.8	0.444774	128.9	276.3	0.466522	127.4	299.8	0.42495
22	8.525	1	0	136	32	17.301	269.3	466.3	0.577525	268.8	416	0.646154	164.7	364.7	0.451604	0	0	1	11.8667	0	153	48	20.5049	96.4	166.8	0.577938	128.2	155.4	0.824968	82.4	153.1	0.53821	0	0	0	19.6	1	171.5	58.4	19.8557	182	348	0.522989	161	354	0.454802	145	340	0.426471
23	8.27222	1	0	135.5	37	20.1522	523.6	640.3	0.817742	403.6	540.7	0.74644	362.1	533.9	0.678217	0	0	0	11.6111	0	156.5	60	24.4975	71.9	120.7	0.595692	73.2	97.1	0.753862	45.1	92.3	0.488624	0	0	0	19.325	0	169	72.6	25.4193	142	247	0.574899	132	262	0.503817	52	181	0.287293
24	8.15556	1	0	131.5	29	16.7705	578.6	729.4	0.793255	531.6	710.4	0.748311	405	687.9	0.588748	0	0	0	11.4833	0	147	35	16.197	132.2	180.8	0.731195	114.1	174.4	0.654243	91.2	153	0.596078	0	0	0	20.3778	0	168.5	62.8	22.1	170	356	0.477528	188	390	0.482051	80	448	0.178571
25	8.48056	1	0	133	23	13.0024	417.3	644.5	0.647479	337.8	569.6	0.593048	355.9	567.8	0.626805	0	0	0	11.7806		151.5	30	13.0706	246	351.9	0.699062	206.6	286.7	0.720614	173.6	282.1	0.615385	0	0	0	19.4667	1	169.5	43.3	15.0712	183	359	0.509749	186	356	0.522472	164	373	0.439678
26	9.51667	1	0	129	26	15.6241	364.9	638.8	0.571227	453.7	556.6	0.815128	292.1	551	0.530127	0	0	1	12.9722	0	151.5	39	16.9918	254.6	355	0.717183	269.8	355.4	0.759145	178	363.2	0.490088	0	0	0
27	8.46111	0	0	129.5	33	19.6777	372.5	541.3	0.688158	320.2	521.8	0.613645	339.7	550.5	0.617075	0	0	0	11.7833	0	147	48.5	22.4444	109.4	152.2	0.718791	90.1	122.1	0.73792	83.8	110.3	0.759746	0	0	0	19.5222	0	174	92.9	30.6844	139	269	0.516729	135	301	0.448505	143	335	0.426866
28	8.80833	1	0	132.5	25	14.2399	426.5	709.9	0.600789	423.5	665.6	0.636268	366.9	662.2	0.554062	0	0	0	12.1333	0	149.5	36	16.1072	126.5	205.1	0.616772	134.6	176.8	0.761312	114.1	178.9	0.637786	0	0	0	19.9056	1	168	51.1	18.1052	176	372	0.473118	77	389	0.197943	208	398	0.522613
29	8.775	0	0	134.5	27	14.9252	466.4	706.4	0.660249	410.1	662.7	0.618832	354.6	705.5	0.502622	0	0	0	12.2611	0	154.5	38	15.9194	232.2	273.8	0.848064	204.2	291.2	0.701236	202	282.4	0.715297	0	0	0	19.8528	0	185.5	68.4	19.8778	177	367	0.482289	138	377	0.366048	101	347	0.291066
30	8.54444	1	1	133.5	26	14.5885	338.2	551.9	0.612792	350.2	522.4	0.670368	301.2	526.6	0.571971	0	0	0	12.0278	0	155	43	17.898	205.8	280.4	0.733951	184.4	265.4	0.6948	167	266.4	0.626877	0	0	0	19.5806	0	164.5	70.8	26.1638	55	270	0.203704	131	316	0.414557	125	304	0.411184
31	8.16667	0	0	128.5	25	15.1403	442.9	622.5	0.711486	349.9	577.3	0.606097	312	585.6	0.532787	0	0	0	11.5028	1	145	32.5	15.4578	151.3	204.5	0.739853	146.2	190.3	0.768261	135.2	213.4	0.633552	0	0	0	19.1083	0	181	63.2	19.2912	134	255	0.52549	119	242	0.491736	157	295	0.532203
32	8	0	0	129.5	25.5	15.2055
33	8.03611	0	0	129	28	16.8259	407.5	504.8	0.80725	297.6	469.4	0.634001	208.5	547.7	0.380683	0	0	1	11.3694	0	147	40.5	18.8	100.2	142.2	0.704641	70.4	105	0.670476	46.7	99.3	0.470292	0	0	1	19.1083	1	172.5	73.1	24.5663	154	306	0.503268	82	317	0.258675	75	354	0.211864
34	8.51667	1	1	134.5	36	19.9002	398.3	553.6	0.719473	320.3	498.9	0.642012	296.8	439.3	0.67562	0	0	0	11.8472	0	154.5	52	21.7844	100.9	132.6	0.760935	76.9	102.8	0.748054	51.8	98	0.528571	0	0	0	19.4833	1	162.5	78	29.5385	129	241	0.53527	120	242	0.495868	97	258	0.375969
35	8.93889	0	0	130	26	15.3846	428.2	557.9	0.767521	439.3	539.4	0.814423	473.7	598.6	0.791347	0	0	0	12.3583	0	148	37	16.8919	291.6	364	0.801099	263.4	314.2	0.83832	356	345.6	1.03009	0	0	0
36	8.34167	1	0	124	28	18.2102	452.1	618.6	0.730844	249	562.6	0.442588	218.8	595.4	0.367484	0	1	1	11	0	143.5	41	19.9104													19.3056	1	159.5	70.5	27.712	149	319	0.467085	49	311	0.157556	115	326	0.352761
37	8.61389	0	0	134	29	16.1506	381.1	548.8	0.694424	402.3	550.6	0.730657	323.2	585	0.552479	0	0	0	12.0444	1	156.5	40.5	16.5358	220.8	292.2	0.755647	220.2	296	0.743919	191	348.6	0.547906	0	0	1	19.5972	1	180.5	70.5	21.6389	133	300	0.443333	144	286	0.503497	92	270	0.340741
38	8.16111	0	0	133.5	29	16.2718	527.6	607.8	0.868049	513.8	622.5	0.825382	344.4	640.1	0.538041	0	0	1	11	0	150	40.5	18													19.1611	0	182.5	75.4	22.6384	139	305	0.455738	147	296	0.496622	141	323	0.436533
39	8.28889	1	0	130	29	17.1598	480.3	625.3	0.768111	425.3	558.8	0.761095	331	524.8	0.630717	0	0	0	11.7667	0	150.5	45	19.8673	233	278.2	0.837527	202	260.4	0.77573	166.4	287.4	0.578984	0	0	0	19.2139	0	157.5	55.9	22.5346	188	352	0.534091	177	377	0.469496	158	342	0.461988
40	8.08611	1	1	124	22.5	14.6332	747.1	1013.1	0.73744	821.5	1016.8	0.807927	855.7	1069.5	0.800094	0	0	0
41	8.78611	0	0	137	31	16.5166	806.1	1011.7	0.796778	775.2	956.4	0.81054	679.6	970.2	0.700474	0	0	0	12.2167	0	154	48	20.2395	234.8	278.6	0.842785	235.8	269.6	0.874629	221	294.8	0.749661	0	0	0	19.7278	1	179.5	86.5	26.8465	146	314	0.464968	148	330	0.448485	148	352	0.420455
42	8.43889	0	0	123	23	15.2026	709.1	1114.1	0.636478	707.1	1026	0.689181	592.5	972.8	0.609067	0	0	1	11.8806	0	141	44	22.1317	333.4	393.2	0.847915	307	357.4	0.858982	171	316	0.541139	0	0	1	19.3778	1	166	76.8	27.8705	146.1	365.9	0.399289	77.9	381	0.204462	72.94	373.5	0.195288
43	8.41389	1	0	127.5	23	14.1484	688	1098.6	0.626252	678.6	944	0.718856	621.8	1018.6	0.610446	0	0	0
44	8.76944	1	0	136.5	31	16.6378	656.9	979.3	0.670785	511.2	878.7	0.581769	430.1	850.1	0.50594	0	0	0	12.2028	0	157	48	19.4734	241	328.4	0.733861	226.8	299.4	0.757515	231.8	302.2	0.767042	0	0	0	19.8139	1	170	81.3	28.1315	150	277	0.541516	148	328	0.45122	131	320	0.409375
45	8.65	0	0	131.5	31.5	18.2163	642.8	823.4	0.780666	508.3	769.5	0.660559	532.7	809	0.658467	0	0	0	12.1444	0	151	53.5	23.4639	199.1	275	0.724	192.9	244.8	0.78799	213.7	295.1	0.724161	0	0	0	19.6528	0	177	76.9	24.5459	148	241	0.614108	152	302	0.503311	159	294	0.540816
46	9.19444	0	0	137.5	36	19.0413	717.3	955.6	0.750628	667	885.2	0.753502	607.6	907.7	0.669384	0	0	0	12.6306	0	163	57	21.4536	215.8	232.8	0.926976	220.2	260.8	0.844325	109.8	312	0.351923	0	0	0	20.1222	1	178.5	66.3	20.8083	128	293	0.43686	148	294	0.503401	141	354	0.398305
47	8.53056	1	0	128.5	25.5	15.4431	725.2	1001.4	0.724186	338.3	890.2	0.380027	506	851.5	0.594245	0	0	0	12.0222	0	146	37.5	17.5924	312	412.3	0.756731	312.8	374	0.836364	288.4	380.8	0.757353	0	0	0	19.4556	0	168	59.5	21.0813	194	363	0.534435	171	370	0.462162	180	365	0.493151
48	8.66944	1	0	137.5	30.5	16.1322	440.4	950.7	0.463238	426	772.1	0.551742	389.6	727.2	0.535754	0	0	0	12.1556	0	159	44	17.4044	228	298.8	0.763052	197.6	255	0.774902	221.8	257.6	0.861025	0	0	0	19.7472	0	173.5	65.2	21.6595	147	308	0.477273	90	287	0.313589	168	273	0.615385
49	8.88333	1	0	128.5	35	21.1964	590	727.6	0.810885	583.4	696.6	0.837496	546.4	642.5	0.850428	0	0	0	12.3667	0	142	50	24.7967	155.8	260.8	0.597393	199.2	209.6	0.950382	111	237.6	0.467172	0	0	0	19.8417	0	154.5	68.2	28.5711	107	227	0.471366	138	244	0.565574	156	286	0.545455
50	8.48889	0	0	148.5	28	12.6971	782.7	975.2	0.802605	600.6	953.3	0.630022	586.6	898.4	0.652938	0	0	0	11.9639	0	158.5	35	13.9319	273.4	307.4	0.889395	244.6	281	0.870463	238.6	311	0.767203	0	0	0	19.5056	0	197.5	78.1	20.0224	142	330	0.430303	144	320	0.45	71	353	0.201133
51	9.43611	0	0	137	25.5	13.5862	697.5	1130.5	0.616984	728.3	942.9	0.772404	730.3	1089.4	0.670369	0	0	0	12.8972	0	154	39	16.4446	252	268.2	0.939597	208.8	280.4	0.74465	176	315.2	0.558376	0	0	0	20.475	0	182.5	65.2	19.5759	168	430	0.390698	174	376	0.462766	189	391	0.483376
52	9.65556	0	0	133	23.5	13.2851	814.8	996.3	0.817826	745.2	892.6	0.834864	696.9	1077.1	0.647015	0	0	0	13.1028	0	155	37	15.4006	206.2	279.8	0.736955	247	298	0.828859	189.6	388.4	0.488157	0	0	0	20.5417	1	173.5	57.5	19.1016	190	371	0.512129	191	424	0.450472	160	426	0.375587
53	8.26667	0	0	153.5	38	16.1275	718.2	996.8	0.720506	687.8	989.8	0.694888	615	1047.9	0.586888	0	1	1	11.6917	0	176	64	20.6612	229.2	300.2	0.763491	169	313.2	0.539591	156.4	319.6	0.489362	0	1	1
54	8.70278	1	0	150.5	42.5	18.7636	492.6	703.7	0.700014	512.3	675.7	0.758177	457.1	744.2	0.614217	0	0	0	12.1361	0	174	67	22.1297	111.8	195.6	0.571575	59.4	194	0.306186	123.2	218.6	0.563586	0	1	0	19.7083	1	180	73.8	22.7778	145	335	0.432836	62	341	0.181818	71	348	0.204023
55	8.50278	0	0	125.5	23	14.6029	674.6	959.8	0.702855	604.6	919.8	0.657317	603.4	883.5	0.682966	0	0	0	11.9444	0	139	30	15.5271	270.4	337.4	0.801423	266.6	328.6	0.811321	265.4	299	0.887625	0	0	0
56	8.39167	1	0	127	24.5	15.19	740.2	1010	0.732871	631.1	971.4	0.649681	555.5	978.7	0.56759	0	0	0	11.8972	0	153	39	16.6603	247.2	302	0.818543	212.2	273.8	0.775018	209.2	309.2	0.676585	0	0	0	19.3	0	160.5	56.2	21.8166	128	326.8	0.391677	133.3	326.4	0.408395	112.2	345	0.325217
57	8.08333	0	0	128.5	26.5	16.0487	704.1	904.7	0.778269	664.1	922.5	0.719892	606	994.3	0.609474	0	0	0	11.5167	0	144.5	39	18.6779	185.6	251.2	0.738854	174.4	253.2	0.688784	203.4	266.8	0.762369	0	0	0
58	8.23889	0	0	134.5	25	13.8196	750.1	1035.7	0.724244	759.8	1067.9	0.71149	667.4	1076.8	0.619799	0	0	0	11.6722	0	156.5	40	16.3317	243	309.4	0.785391	231.4	272.8	0.84824	236.6	295.2	0.801491	0	0	0	19.125	1	193.5	112.9	30.1531	91	267	0.340824	151	292	0.517123	153	306	0.5
59	8.94444	0	0	128	24	14.6484	592.9	955.5	0.620513	601.1	881.6	0.681828	494.3	872.2	0.566728	0	0	0
60	9.16944	1	0	145.5	37	17.4774	489.9	602.9	0.812573	474.5	573.9	0.826799	409.7	683.5	0.599415	0	0	0	12.6528	0	168	50	17.7154	186	315.4	0.589727	194.8	301	0.647176	237.4	319.8	0.742339	0	0	0	19.8444	1	172	64.5	21.8023	159	329	0.483283	164	341	0.480938	166	370	0.448649
61	8.51944	0	0	124	26.5	17.2347	568.6	682.7	0.832869	582.9	577.4	1.00953	546.1	671.3	0.813496	0	0	0	12.1417	0	143	47.5	23.2285	164.8	202.8	0.812623	152.2	180	0.845556	172.8	182.6	0.946331	0	0	0	19.1361	0	161	60.2	23.2244	130	264	0.492424	147	312	0.471154	164	326	0.503067
62	8.80833	0	0	135.5	27.5	14.978	402.3	721.8	0.557357	300.3	645.3	0.465365	349	573.6	0.608438	0	0	0	12.2917	0	155.5	38.5	15.9221	225	290.4	0.774793	235.4	271.8	0.866078	213	274.8	0.775109	0	0	0	19.3444	1	183	65.6	19.5885	161	312	0.516026	157	307	0.511401	172	345	0.498551
63	9.2	0	0	148	34.5	15.7505	624.9	709.6	0.880637	471.8	720.8	0.65455	441	679.8	0.64872	0	0	0	12.6944	0	167	47	16.8525	193.8	247	0.784615	201.2	235.8	0.853265	207.4	230.2	0.900956	0	0	0	19.8083	0	182.5	8	2.40195	156	273	0.571429	151	301	0.501661	157	311	0.504823
64	8.6	0	0	131.5	29	16.7705	657	873.3	0.752319	529.4	780.3	0.678457	505.6	786.8	0.642603	0	0	0	12.0944	0	152	42.5	18.3951	242.6	336	0.722024	219.8	283.8	0.774489	233.8	297.6	0.785618	0	0	0
65	9.19722	1	0	119	20	14.1233	773.2	974.5	0.793433	738.1	940	0.785213	707.7	1022.9	0.691857	0	0	0																		19.9	1	151	36.5	16.0081	216.9	461.3	0.470193	187.6	419.1	0.447626	165.2	434.3	0.380382
66	8.69167	0	0	137	39	20.7789	487.2	619.7	0.786187	476.9	602.7	0.791273	466.5	673.3	0.692856	0	0	0																		18.5611	1	183.5	109.7	32.5788	125	265	0.471698	138	249	0.554217	126	266	0.473684
67	9.13611	0	0	143.5	32	15.5398	403.7	648.1	0.622898	354.2	579	0.611744	264.7	501.4	0.527922	0	0	0	12.6278	0	156	41	16.8475	203	228	0.890351	205.2	235	0.873191	255.2	219	1.1653	0	0	0	19.7167	1	179	63.9	19.9432	174	342	0.508772	172	363	0.473829	158	420	0.37619
68	9.13611	1	0	130	37	21.8935	575.6	721.1	0.798225	426.5	567.2	0.751939	314.1	534	0.588202	0	1	1
69	8.29444	0	0	126.5	26.5	16.5602	512.7	799.7	0.641115	445.5	735.5	0.60571	417.7	745.6	0.56022	0	0	0	11.7889	0	147	41	18.9736	270.4	419	0.645346	257.2	339.2	0.758255	271.4	321.4	0.844431	0	0	0
70	9.06111	1	0	130	29.5	17.4556	318.3	680.9	0.467469	362.8	630.7	0.575234	289.3	588.4	0.491672	0	0	1	12.6972	0	154.5	45	18.8519	145.2	234.2	0.619983	197.2	226	0.872566	186	274	0.678832	0	0	0	19.6222	1	160	53	20.7031	132	307	0.429967	145	283	0.512367	188	350	0.537143
71	9	1	0	138.5	41	21.3739													12.7306	0	158	50	20.0288	156.8	229.4	0.683522	156.2	200.6	0.778664	152.2	210	0.724762	0	0	0	19.7889	1	160.5	58.8	22.8259	163	300	0.543333	169	345	0.489855	159	350	0.454286
72	8.57778	1	1	122.5	23	15.3269	1059.2	1697.5	0.623976	990.9	1733.9	0.571486	1080.3	1655.7	0.652473	0	0	0	12.0806	0	140	32	16.3265		329.4		223.8	262.6	0.852247	228.6	289.4	0.78991	0	0	0	19.2472	1	158	52.1	20.8701	207	461	0.449024	223	441	0.505669	244	452	0.539823
73	8.35556	0	0	144.5	42	20.1147	666.2	834.3	0.798514	412.4	791	0.521365	391.5	707.4	0.553435	0	0	0	11.8583	0	165	66	24.2424	200.8	225.2	0.891652	188.8	203.2	0.929134	192.6	221.6	0.869134	0	0	0	19.0056	1	187	80.8	23.1062	172	303	0.567657	151	319	0.473354	178	312	0.570513
74	8.65278	1	0	128.5	22	13.3234	487.7	806.3	0.604862	485.4	879.4	0.551967	477.1	961.4	0.496255	0	0	0	12.1583	0	144.5	29	13.8887	211.8	279	0.75914	215.2	270.6	0.79527	273.4	318.2	0.859208	0	0	0
75	8.68889	1	0	135	28	15.3635	495.2	822.4	0.60214	552.7	779.4	0.709135	518.1	747.8	0.692832	0	0	0	12.1861	0	155.5	38	15.7153	187	260.6	0.717575	198.8	257	0.773541	216	229.4	0.941587	0	0	0
76	8.98889	0	0	146	45	21.1109	315.2	683.1	0.461426	312.8	614.9	0.508701	328.4	632.3	0.519374	0	0	0	12.4944	1	165.5	78	28.4773	144.6	191	0.757068	151.6	185.6	0.81681	146.8	153.2	0.958225	0	0	0
77	8.36944	1	0	127.5	25	15.3787	593.5	975	0.608718	601.8	934.8	0.643774	601.2	1048.5	0.573391	0	0	0	11.8722	0	148.5	41	18.5922	255.2	207.8	1.2281	224.2	259.8	0.862972	223.4	264.2	0.845572	0	0	0
78	8.73333	1	0	136	24	12.9758	631.9	922.3	0.685135	728.6	950.5	0.766544	739	1019.9	0.724581	0	0	0	12.4	0	156	34	13.9711	190.8	247	0.77247	221	242.2	0.912469	253.4	307	0.825407	0	0	0	19.5083	1	171	45.2	15.4577	168	406	0.413793	168	385	0.436364	205	403	0.508685
79	8.57222	1	0	146.5	40	18.6374	499.2	800	0.624	518.9	740.3	0.700932	390.5	692.6	0.563818	0	0	1	12.0778	0	173.5	63	20.9287	177.8	236.8	0.750845	159.6	195	0.818462	88	207.1	0.424915	0	0	1	19.1861	0	178	76.4	24.1131	163	285	0.57193	152	279	0.544803	48	262	0.183206
80	8.54722	1	0	132.5	42	23.9231	561.3	730.9	0.767957	470.5	613.8	0.766536	266.3	567.8	0.469003	0	0	1	12.0556	0	150	67	29.7778	136.4	157.6	0.865482	122	148.8	0.819892	121.6	126.6	0.960506	0	0	0	19.1778	1	161	88.2	34.0265	135	216	0.625	44	246	0.178862	60	229	0.262009
81	8.48056	0	0	125.5	23	14.6029	775.5	1069.3	0.725241	736.5	1018.8	0.722909	790.9	1058.6	0.747119	0	0	0	11.9889	0	140.5	31	15.704	269	339.4	0.792575	223.8	298.2	0.750503	232.4	344.6	0.674405	0	0	0	19.0528	1	172	63.9	21.5995	150	286	0.524476	179	333	0.537538	165	332	0.496988
82	9.01667	1	0	129	21	12.6194	663	1021.5	0.649046	597.2	921.9	0.647793	517.8	936.1	0.553146	0	0	0	12.5611	0	154.5	34.5	14.4531	213.6	340	0.628235	231.4	271.6	0.851988	229.4	279	0.822222	0	0	0	19.5556	1	161.5	46.7	17.9049	158	336	0.470238	157	324	0.484568	149	364	0.409341
83	9.16667	1	0	135	36	19.7531	491.9	693.7	0.709096	424	635.9	0.666771	457.4	623	0.734189	0	0	0	12.675	0	156.5	52.5	21.4354	125.6	188.4	0.666667	139.6	178.6	0.781635	165.4	205.6	0.804475	0	0	0
84	9.16944	0	0	146.5	28.5	13.2791	206.6	418.6	0.49355	211.4	408.8	0.517123	294.3	412.1	0.714147	0	1	0	12.6583	0	168.5	56	19.7237	202.6	254.8	0.795133	171.4	246	0.696748	165.4	299	0.553177	0	0	0	19.7472	0	188	77.7	21.9839	157	358	0.438547	148	338	0.43787	161	403	0.399504
85	7.89167	0	0	124.5	23	14.8385	291.6	425.7	0.684989	232.1	393.7	0.589535	172.9	365.1	0.473569	0	0	0																		17.9583	1	174.5	65.9	21.6419	139	280	0.496429	142	275	0.516364	62	219	0.283105
86	8.44444	1	0	127	25	15.5	340	617.8	0.55034	392	558.8	0.701503	351.2	599	0.586311	0	0	0	11.5444	0	145	31.5	14.9822	214.2	283.2	0.756356	213.4	243.6	0.876026	220.8	326.8	0.675643	0	0	0	18.6806	1	164	47.8	17.7722	110	352	0.3125	176	345	0.510145	178	429	0.414918
87	8.20833	0	0	135	30	16.4609	263.5	340.6	0.773635	176.1	266.9	0.659798	189.9	250.7	0.757479	0	0	0	11.2222	1	149.5	39.5	17.6732	295	406.8	0.725172	273.6	375.6	0.728435	290.6	404.8	0.717885	0	0	0	18.3056	1	186	79.5	22.9795	203	401	0.506234	194	389	0.498715	73	405	0.180247
88	7.79167	1	0	126	25	15.747	321.2	380.2	0.844819	281.5	379.9	0.740984	239.3	374.4	0.639156	0	0	0	10.8639	1	149.5	39	17.4495	178.8	272.2	0.65687	130	280.4	0.463623	289.4	314.6	0.919898	0	0	0	17.8889	1	161	49	18.9036	165	327	0.504587	171	335	0.510448	202	397	0.508816
89	8.08056	0	0	133.5	29	16.2718	198.1	320.6	0.617904	121.3	259.3	0.467798	131.7	249.6	0.527644	0	0	0	11.1528	0	149	38	17.1163	244	301.8	0.808482	214.4	261.1	0.821141	184.8	283.3	0.652312	0	0	0	18.2167	0	181.5	63.3	19.2154	147	274	0.536496	145	273	0.531136	148	271	0.546125
90	7.87222	0	0	132	28	16.0698	209.6	391.4	0.535514	261.4	339.2	0.770637	217.2	317.5	0.684094	0	0	0	10.9194	1	149	43	19.3685	184.6	203.8	0.90579	182.2	188	0.969149	166.8	182	0.916484	0	0	0	18.0139	0	182.5	72.7	21.8277	160	298	0.536913	101	288	0.350694	102	305	0.334426
91	8.38611	0	0	132	28	16.0698	286.9	383	0.749086	221.7	321.7	0.689151	236.1	343	0.688338	0	0	0	11.4306	0	148.5	38	17.2318	230.2	273	0.843223	229.6	268	0.856716	218	320.8	0.679551	0	0	0	18.4667	1	182.5	83.2	24.9803	112	215	0.52093	111	238	0.466387	85	249	0.341365
92	8.08056	1	0	128	27	16.4795	231.3	329.7	0.701547	187.8	332.8	0.564303	176.8	305.1	0.579482	0	0	0	11.1861	0	149.5	42.5	19.0154	204	309.6	0.658915	210	269	0.780669	205	318.2	0.644249	0	0	0	18.1056	1	153	53	22.6409	139	296	0.469595	135	300	0.45	141	308	0.457792
93	8.41667	1	0	130	26	15.3846	214	293.5	0.729131	174.1	273.9	0.635633	144.8	251.8	0.57506	0	0	0	11.5139	0	151.5	40	17.4275	208.4	242.4	0.859736	191.2	218.8	0.873857	167.8	243	0.690535	0	0	0	18.4778	0	167	60.1	21.5497	165	272	0.606618	152	297	0.511785	117	278	0.420863
94	8.73333	0	0	137	30	15.9838	282.1	312.1	0.903877	278.8	309.4	0.901099	294.9	335.4	0.879249	0	0	0	11.8917	0	156	44	18.0802	253.4	284.8	0.889747	262.6	291.8	0.899931	280	345.6	0.810185	0	0	0	18.7722	1	184.8	80.1	23.4546	144	266	0.541353	153	261	0.586207	158	315	0.501587
95	8.11667	1	0	123.5	23	15.0797	301.6	399.9	0.754189	273.3	389.6	0.701489	327.1	419.6	0.779552	0	0	0	11.2528	0	140	31	15.8163	254.6	305.6	0.833115	248	295	0.840678	232.4	388.4	0.598352	0	0	0	18.2722	0	160.5	49.8	19.3321	170	326	0.521472	160	364	0.43956	180	389	0.462725
96	8.23611	0	0	131	24	13.9852	247.9	309.6	0.800711	237.1	297.4	0.797243	243.4	305.3	0.797249	0	0	0	11.3694	0	148.5	32	14.511	369.2	378	0.97672	314.2	289	1.0872	313.8	291.4	1.07687	0	0	0	18.3	0	174.5	56.1	18.4235	174	371	0.469003	183	418	0.437799	201	417	0.482014
97	7.78333	0	0	126	26	16.3769	216.7	268.9	0.805876	188.5	240.8	0.782807	135.9	201.8	0.673439	0	0	1																		17.9028	0	177.5	92.2	29.264	132	263	0.501901	131	268	0.488806	43	393	0.109415
98	7.91667	0	0	123	23	15.2026	238.3	264.7	0.900264	199.9	249.4	0.801524	176.5	256.8	0.687305	0	0	0	10.9889	0	138	29	15.2279	230.8	298.6	0.77294	217.4	278.4	0.780891	163.2	286.2	0.570231	0	0	0	18.0556	1	178.5	69.7	21.8754	149	267	0.558052	183	324	0.564815	158	303	0.521452
99	7.69722	0	1	135	31	17.0096	276.1	312.8	0.882673	157.8	299.1	0.527583	158.6	297.5	0.533109	0	1	1	10.8	1	152.5	42	18.0597	301.4	328.6	0.917225	273.6	386.6	0.707708	247.8	374.4	0.661859	0	0	0	18.9833	0	186.5	81.3	23.4	178	326	0.546012	150	343	0.437318	124	466	0.266094
100	8.12222	0	1	131	27	15.7333	258.6	312.8	0.826726	239.3	325.9	0.734274	265.8	323.5	0.821638	0	0	0	11.2167	1	147	36	16.6597	271.6	362.6	0.749035	303.4	303.8	0.998683	250.4	369.4	0.677856	0	0	0
101	8.42222	1	0	129	24.5	14.7227	310.2	301.5	1.02886	278.3	298.7	0.931704	273.8	320.7	0.853757	0	0	0	11.5222	1	145	33.5	15.9334	249	300.8	0.827793	231.4	284.4	0.813643	253	311.8	0.811418	0	0	0
102	8.13056	1	0	129.5	27.5	16.3981	217	231.1	0.938987	210.7	255.5	0.824657	216.4	244.5	0.885072	0	0	0
103	8.70833	0	0	135	27	14.8148	261.5	325.3	0.803873	245.5	271.8	0.903238	203.9	275.6	0.73984	0	0	0
																0=Bright	0=Bright	0=Bright
																1=Speckled	1=Speckled	1=Speckled
																2=Dark	2=Dark	2=Dark
[truncated: 3 more columns]
